# Supplementary material for: Characteristics of Long COVID: Cases from the First to the Fifth Wave in Greater Tokyo, Japan
Source: J Clin Med. 2022 Oct 31;11(21):6457. doi: 10.3390/jcm11216457 (PMC9654540; doi:10.3390/jcm11216457)
Supplement: Supplementary file 1 [file jcm-11-06457-s001.zip]

Archive with 1 entries (1 files):
- jcm-1996679-supplementary.pdf
